# Supplementary material for: Astaxanthin Exerts Anabolic Effects via Pleiotropic Modulation of the Excitable Tissue
Source: Int J Mol Sci. 2022 Jan 14;23(2):917. doi: 10.3390/ijms23020917 (PMC8778848; doi:10.3390/ijms23020917)
Supplement: Supplementary file 1 [file ijms-23-00917-s001.zip]

Archive with 1 entries (1 files):
- ijms-1491391-supplementary.pdf
